# Supplementary material for: TBG096 Ameliorates Memory Deficiency in AD Mouse Model via Promoting Neurogenesis and Regulation of Hsc70/HK2/PKM2/LAMP2A Signaling Pathway
Source: Int J Mol Sci. 2025 Mar 20;26(6):2804. doi: 10.3390/ijms26062804 (PMC11943016; doi:10.3390/ijms26062804)
Supplement: Supplementary file 1 [file ijms-26-02804-s001.zip]

Archive with 1 entries (1 files):
- ijms-3475170-supplementary.pdf
